# Supplementary material for: Exploring benzimidazole resistance in Haemonchus contortus by next generation sequencing and droplet digital PCR
Source: Int J Parasitol Drugs Drug Resist. 2018 Sep 19;8(3):411–9. doi: 10.1016/j.ijpddr.2018.09.003 (PMC6159336; doi:10.1016/j.ijpddr.2018.09.003)
Supplement: Data Profile [file mmc1.xml]

<?xml version="1.0" encoding="UTF-8" standalone="no"?><data:data><datasets><author>JOHAN.HOGLUND@SLU.SE</author><type>0</type><dataset><value>1</value><reason>Data will be made available on request</reason><comments/></dataset></datasets></data:data>
